# Supplementary material for: Cloning, purification and characterization of trehalose-6-phosphate synthase from Pleurotus tuoliensis
Source: PeerJ. 2018 Jul 12;6:e5230. doi: 10.7717/peerj.5230 (PMC6046196; doi:10.7717/peerj.5230)
Supplement: Supplemental Information 5 [file peerj-06-5230-s005.fasta]

>PtTPS
ATGCCGACAATCTATTCTTCAACCTCAGAGCCATCGCTCGACAACATGGATCTCGGCGACAACAACCATCTCATCGTCGTATCGAACCGCCTGCCCATCACTATCACTAAAGACGCGAAAGGCGAATACCACTTCAAGATGTCCTCGGGCGGTCTCGTCTCAGCCTTGTCAGGATTTAAGAAATCGCTGAACTTCACCTGGATCGGCTGGCCAGGCTTCTTCATCCCACTAAAAGACAGACCGCTCGTCGACAAGCGACTCATGGAAGAGTACTCGTGCCAGGCCGTCTACCTCGATGATGACGTAGCAGATCGCCATTACAACGGTTTCTCCAATTCAATCCTGTGGCCATTGTTCCACTACCACCCAGGCGAGATGAACTTTGATGAGGAGAATTGGAGAGCATACCGCCAGGCAAACCTGAAGTTTGCGCAAGCTGTTGTGAAACAACTGACGCCCAACGCCATGGTTTGGGTCCAGGACTATCATTTGATGCTTCTCCCAATGATGCTACGCAGCCTGATCAAAGGCGAGCAAGGAGAACTCATGCTTGGAGAGCTGGCACGTATCACGGAAGATGTCGAAGATGAGAGTGAAGCGCCCGCGTTCCAGCCTGTACAGGTACCAGGCGTCAAGATTGGGTTCTTCCTGCACACGCCTTTCCCCAGCAGCGAAATTTATAGGATTCTGCCTGTTCGCCGCGAGATTCTTCTTGGCGTGCTGTACTGTGATCTTATCGGCTTCCACACTTATGACTACGCGCGCCACTTCTTATCATCGTGCACCCGTATTTTGGGTCTCCCAACTATGCCAAATGGTGTCGAATTCGAAGGGCGGCTTGCGCACGTTGGCACATTCCCGATCGGCATTGAACCCGGCTCATTCATCGAAAATCTACAGAAGGACTCCGTGAAGGCAAGAATTGCCCAGCTCGAGCAGCGCTTCGGAGGTGTCAAAGTTATTGTTGGAGTTGACCGCCTCGATTACATCAAAGGTGTCCCGCAGAAACTCCATGCCCTAGAACTATTCCTCACTCAGCACCCGGAGTGGATTGGGAAGGTTGTTCTGGTGCAACTTGCTGTACCTTCTAGGCAGGACGTGGAAGAATACCAGAACCTTCGCTCCACGGTGAACGAATTAGTGGGGCGTATCAACGGACGATTCGGCACGGTGGAGTTCATGCCAATTCACTTTATGCACAAAAGTCTACCGTTCGACGAGCTCTGTGCCTTGTATGCCGTCAGTGATGTCTGCTTGGTCTCCAGTACCCGAGATGGCATGAATCTTGTGTCATATGAATACATTGCATGTCAACAAGCTCGCCAAGGAGTCATGATCCTGTCTGAATTCGCGGGTGCAGCACAGAGTCTCAACGGATCTCTCGTGGTCAACCCCTGGGACTCACAGCAAGTCGCCGACGCGATCCACGAGGCTGTGGAAATGGACGCCGCCACGCGCGCCGAGAACCACCGTAAGTTGTTCAAGTACGTGAACAAGTACAGCGCGGCGTTCTGGGGCAGCAGCTTCATCAAGGAGATGGGTAAAATTAAGGTTGGGGACCTGAACAAGGAGGGCCAGGCGGAGTTGAAAGCGAAAGGCGATGCAGGCGGCTCAGGTATCGATATCGTCAATGGAACTGTGCCGACTCCTGTTGGGAGTCCTTGA
