# Supplementary material for: Cloning, purification and characterization of trehalose-6-phosphate synthase from Pleurotus tuoliensis
Source: PeerJ. 2018 Jul 12;6:e5230. doi: 10.7717/peerj.5230 (PMC6046196; doi:10.7717/peerj.5230)
Supplement: Supplemental Information 6 [file peerj-06-5230-s006.zip]

Archive with 9 entries (9 files):
- Effects of glucosyl donors and glucosyl acceptors on the activity of PtTPS.xlsx
- Effects of glucosyl donors and glucosyl acceptors on the activity PtTPS.xlsx
- Effects of metal cations on the activity of PtTPS.xlsx
- Effects of metal chelators on the activity of PtTPS.xlsx
- Effects of pH on the activity of PtTPS.xlsx
- Effects of polyanions on the activity of PtTPS.xlsx
- Effects of temperature on the activity of PtTPS.xlsx
- Raw data of PtTPS gene expression after heat stess.xlsx
- Specific Activity of PtTPS after heat stress.xlsx
