# Supplementary material for: Cloning, purification and characterization of trehalose-6-phosphate synthase from Pleurotus tuoliensis
Source: PeerJ. 2018 Jul 12;6:e5230. doi: 10.7717/peerj.5230 (PMC6046196; doi:10.7717/peerj.5230)
Supplement: Supplemental Information 6 [file peerj-06-5230-s006.zip › Effects of glucosyl donors and glucosyl acceptors on the activity PtTPS.xlsx]

## Sheet: Sheet1
Effects of glucosyl donors and glucosyl acceptors on the activity PtTPS
Type	Substrate	Specific Activity 1 (U/mg)	Specific Activity 2 (U/mg)	Specific Activity 3 (U/mg)	Average (U/mg)	Stdev
Glucosyl donors	UDPG	14.2133	14.1723	14.2644	14.2167	0.0461419
	GDPG	0.399076	0.33768	0.409309	0.382022	0.0387405
	ADPG	0.0613964	0.296749	0.0613964	0.139847	0.135881
Glucosyl acceptors	G-6-P	13.7221	13.9881	14.1519	13.954	0.216908
	GS-6-P	0.0613964	0.0920945	0.0818618	0.0784509	0.0156307
	F-6-P	0.0613964	0.0613964	0.163724	0.0955055	0.0590787
	M-6-P	0.368378	-0.286516	0.133025	0.250702	0.16642
