# Supplementary material for: Cloning, purification and characterization of trehalose-6-phosphate synthase from Pleurotus tuoliensis
Source: PeerJ. 2018 Jul 12;6:e5230. doi: 10.7717/peerj.5230 (PMC6046196; doi:10.7717/peerj.5230)
Supplement: Supplemental Information 6 [file peerj-06-5230-s006.zip › Effects of metal cations on the activity of PtTPS.xlsx]

## Sheet: Sheet1
Effects of metal cations on the activity of PtTPS
Metal	Specific Activity 1 (U/mg)	Specific Activity 2 (U/mg)	Specific Activity 3 (U/mg)	Average (U/mg)	Stdev	5% significance
None	0.1407	0.20636	0.1407	0.162587	0.0379089	fgh
Mg2+	12.86	12.8694	12.663	12.7975	0.116529	a
Co2+	3.1892	3.12354	3.08602	3.13292	0.0522257	b
Mn2+	0.900481	0.731641	0.694121	0.775414	0.109924	c
Ni2+	0.741021	0.506521	0.722261	0.656601	0.130311	c
K+	0.515901	0.534661	0.35644	0.469	0.0979302	d
Ag+	0.38458	0.34706	0.35644	0.362694	0.019526	de
Zn2+	0.30016	0.25326	0.24388	0.265767	0.0301525	ef
Fe2+	0.16884	0.45024	0.16884	0.26264	0.162467	ef
Cu2+	0.10318	0.30954	0.19698	0.203234	0.103322	fg
Ca2+	0.0938001	0.0469	0.0562801	0.0656601	0.0248172	gh
Cd2+	0.03752	0.0938001	0.0656601	0.0656601	0.02814	gh
Li+	0.0562801	0.0750401	0.0469	0.0594067	0.0143282	gh
Fe3+	0.0469	0.0938001	0.02814	0.0562801	0.0338201	gh
Na+	0.02814	0.00938001	0.0656601	0.0343934	0.0286564	h
Metal	Specific Activity (U/mg)	Activity (%)
None	0.163 ± 0.04fgh	100
Mg2+	12.797 ± 0.12a	7851.2
Co2+	3.133 ± 0.05b	1922.04
Mn2+	0.775 ± 0.11c	475.71
Ni2+	0.657 ± 0.13c	402.82
K+	0.469 ± 0.10c	287.73
Ag+	0.363 ± 0.02de	222.51
Zn2+	0.266 ± 0.03ef	163.05
Fe2+	0.263 ± 0.16ef	161.13
Cu2+	0.203 ± 0.10fg	124.68
Ca2+	0.066 ± 0.02gh	40.28
Cd2+	0.066 ± 0.03gh	40.28
Li+	0.059 ± 0.01gh	36.45
Fe3+	0.056 ± 0.03gh	34.53
Na+	0.034 ± 0.03h	21.1
