# Supplementary material for: Cloning, purification and characterization of trehalose-6-phosphate synthase from Pleurotus tuoliensis
Source: PeerJ. 2018 Jul 12;6:e5230. doi: 10.7717/peerj.5230 (PMC6046196; doi:10.7717/peerj.5230)
Supplement: Supplemental Information 6 [file peerj-06-5230-s006.zip › Effects of metal chelators on the activity of PtTPS.xlsx]

## Sheet: Sheet1
Effects of metal chelators on the activity of PtTPS
Chelators	Specific Activity 1 (U/mg)	Specific Activity 2 (U/mg)	Specific Activity 3 (U/mg)	Average (U/mg)	Stdev	5% Significance
None	11.9143	12.0114	12.06	11.9953	0.0741625	a
Sodium citrate	11.2541	11.1958	11.3706	11.2735	0.0889949	b
Citric acid	0.553478	0.194203	0.524348	0.42401	0.199551	c
EDTA	0.0873913	0.0485507	0.0194203	0.0517874	0.0341009	d
EGTA	0.00971014	0.067971	0	0.0258937	0.036762	d
CDTA	-0.00971014	0.0291304	0.00971014	0.00971014	0.0194203	d
