# Supplementary material for: Cloning, purification and characterization of trehalose-6-phosphate synthase from Pleurotus tuoliensis
Source: PeerJ. 2018 Jul 12;6:e5230. doi: 10.7717/peerj.5230 (PMC6046196; doi:10.7717/peerj.5230)
Supplement: Supplemental Information 6 [file peerj-06-5230-s006.zip › Effects of pH on the activity of PtTPS.xlsx]

## Sheet: Sheet1
Effects of pH on the activity of PtTPS
Buffer	pH	Exp1 (△OD340nm)	Exp2 (△OD340nm)	Exp3 (△OD340nm)	Stdev	Exp. Avg (△OD340nm)	Relative Activity (%)	Adjust.Stdev
Na2HPO4-C6H8O7	3	-0.039	0.01	-0.018	0.0245832	-0.0156667	-1.06143	1.66553
	4	0.014	0.012	0.012	0.0011547	0.0126667	0.858175	0.0782317
	5	0.012	0.011	0.016	0.00264575	0.013	0.880759	0.179251
	6	0.09	0.091	0.092	0.001	0.091	6.16531	0.0677507
	7	1.29	1.297	1.282	0.00750555	1.28967	87.3758	0.508506
Tris-HCL	7	1.456	1.464	1.508	0.028	1.476	100	1.89702	Opt
	8	1.389	1.364	1.391	0.0150444	1.38133	93.5863	1.01927
	9	0.803	0.765	0.813	0.0253246	0.793667	53.7715	1.71576
C2H5NO2-NAOH	9	0.493	0.492	0.476	0.00953939	0.487	32.9946	0.6463
	10	0.34	0.369	0.397	0.0285015	0.368667	24.9774	1.93099
Relative activity=(Exp. Avg)/(Opt. Avg)*100
