# Supplementary material for: Cloning, purification and characterization of trehalose-6-phosphate synthase from Pleurotus tuoliensis
Source: PeerJ. 2018 Jul 12;6:e5230. doi: 10.7717/peerj.5230 (PMC6046196; doi:10.7717/peerj.5230)
Supplement: Supplemental Information 6 [file peerj-06-5230-s006.zip › Effects of polyanions on the activity of PtTPS.xlsx]

## Sheet: Sheet1
Effects of polyanions on the activity of PtTPS
Polyanion	Concentration(μg)	Specific Activity 1 (U/mg)	Specific Activity 2 (U/mg)	Specific Activity 3 (U/mg)	Average (U/mg)	Stdev
Haparin	0	11.7613	12.9437	13.7526	12.8192	1.00148
	0.05	24.8916	24.9124	24.7879	24.864	0.0666795
	0.1	24.6635	24.9124	24.705	24.7603	0.133359
	0.2	18.9176	18.9591	18.7517	18.8762	0.109762
	0.5	16.5944	16.6774	17.0093	16.7604	0.219524
	1	16.1173	13.3793	13.7111	14.4026	1.49427
Chondroitin sulfate	0	11.5317	11.4802	11.4415	11.4845	0.0452493
	0.05	16.299	15.2683	15.2812	15.2747	0.0091108
	0.1	15.9512	15.9512	16.1702	16.0242	0.126462
	0.2	17.2396	14.8302	17.2912	17.2654	0.0364432
	0.5	14.521	15.7579	14.9333	15.0707	0.62981
	1	12.5238	11.6992	11.6606	11.9612	0.487633
