# Supplementary material for: Cloning, purification and characterization of trehalose-6-phosphate synthase from Pleurotus tuoliensis
Source: PeerJ. 2018 Jul 12;6:e5230. doi: 10.7717/peerj.5230 (PMC6046196; doi:10.7717/peerj.5230)
Supplement: Supplemental Information 6 [file peerj-06-5230-s006.zip › Effects of temperature on the activity of PtTPS.xlsx]

## Sheet: Sheet1
Effects of temperature on the activity of PtTPS
Temperature(°C)	Exp1 (△OD340nm)	Exp2 (△OD340nm)	Exp3 (△OD340nm)	Stdev	Exp. Avg (△OD340nm)	Relative Activity (%)	Adjust.Stdev
20	0.19	0.177	0.164	0.013	0.177	54.3501	3.99181
30	0.328	0.331	0.318	0.00680686	0.325667	100	2.09013	Opt
40	0.217	0.231	0.203	0.014	0.217	66.6325	4.29887
50	0.047	0.044	0.072	0.0153731	0.0543333	16.6837	4.72051
60	0.036	0.034	0.041	0.00360555	0.037	11.3613	1.10713
70	0.02	0.033	0.027	0.00650641	0.0266667	8.18833	1.99787
80	0.024	0.019	0.033	0.0070946	0.0253333	7.77892	2.17848
90	0.043	0.032	0.021	0.011	0.032	9.826	3.37769
Relative activity=(Exp. Avg)/(Opt. Avg)*100
