# Supplementary material for: Cloning, purification and characterization of trehalose-6-phosphate synthase from Pleurotus tuoliensis
Source: PeerJ. 2018 Jul 12;6:e5230. doi: 10.7717/peerj.5230 (PMC6046196; doi:10.7717/peerj.5230)
Supplement: Supplemental Information 6 [file peerj-06-5230-s006.zip › Raw data of PtTPS gene expression after heat stess.xlsx]

## Sheet: Sheet1
Raw data of PtTPS gene expression after heat stess
Different time (h)	0	6		12		24		48
Different temperature (°C)		25	37	25	37	25	37	25	37
1	1.0964	0.952428	1.25986	1.17321	1.03786	0.447347	1.08569	0.962567	2.45272
2	0.998519	0.937725	1.31064	1.19923	1.06229	0.576437	1.06689	0.899521	1.98472
3	0.981203	0.913556	1.30054	1.18512	1.05876	0.423075	1.11009	0.845606	2.50828
mean	1.02538	0.93457	1.29035	1.18585	1.05297	0.482286	1.08755	0.902565	2.31524
SE	0.00107456	0.0410876	0.0602193	0.0671326	0.000229769	0.0204488	0.0319859	0.0331225	0.13543
