# Supplementary material for: Cloning, purification and characterization of trehalose-6-phosphate synthase from Pleurotus tuoliensis
Source: PeerJ. 2018 Jul 12;6:e5230. doi: 10.7717/peerj.5230 (PMC6046196; doi:10.7717/peerj.5230)
Supplement: Supplemental Information 6 [file peerj-06-5230-s006.zip › Specific Activity of PtTPS after heat stress.xlsx]

## Sheet: Sheet1
Specific activity of PtTPS after heat stress
Temperture (°C)	Time (h)	Specific Activity 1 (U/mg)	Specific Activity 2 (U/mg)	Specific Activity 3 (U/mg)	Average (U/mg)	Stdev
25	0	0.0187639	0.0201538	0.0187639	0.0192272	0.000802468
	6	0.021723	0.0342995	0.025153	0.0270585	0.00650118
	12	0.0196292	0.0258278	0.0170464	0.0208345	0.0045131
	24	0.036207	0.0422415	0.0379311	0.0387932	0.00310824
	48	0.0455121	0.0482985	0.0464409	0.0467505	0.00141879
37	0	0.0187639	0.0201538	0.0187639	0.0192272	0.000802468
	6	0.0213823	0.0270843	0.0228078	0.0237582	0.00296739
	12	0.0282686	0.0376915	0.0447586	0.0369063	0.00827301
	24	0.128819	0.11906	0.122963	0.123614	0.00491191
	48	0.198404	0.20424	0.186733	0.196459	0.00891375
